# Supplementary material for: Lysosomal integral membrane protein-2 (LIMP-2/SCARB2) is involved in lysosomal cholesterol export
Source: Nat Commun. 2019 Aug 6;10:3521. doi: 10.1038/s41467-019-11425-0 (PMC6684646; doi:10.1038/s41467-019-11425-0)
Supplement: Supplementary file 4 — Source Data [file 41467_2019_11425_MOESM4_ESM.xlsx]

## Sheet: Figure 1 C
Source data for all graphs and charts in Heybrock et al., Lysosomal Integral Membrane Protein-2 (LIMP-2/SCARB2) is involved in lysosomal cholesterol export
		Fluorescence at 595nm									SDS-PAGE

## Sheet: Figure 1 E
	Normalized Filipin intensity (A.U.)
	WT	KO		Graph Pad
	2.14801	2.07211		Column B	KO
	0.957432	2.67077		vs.	vs,
	0.570359	2.26664		Column A	WT
	1.04374	1.51089
	1.04915	1.31921		Unpaired t test
	0.99929	1.82552		P value	<0,0001
	1.17432	2.60514		P value summary	****
	0.686494	2.49101		Significantly different (P < 0.05)?	Yes
	0.598856	2.81744		One- or two-tailed P value?	Two-tailed
	0.811011	1.62599		t, df	t=8,480, df=45
	0.910343	2.87766
	0.5012	3.29127
	0.380035	2.16208
	0.605056	2.14515
	1.15286	1.81685
	0.373515	2.4691
	1.13745	2.6758
	0.350228	2.54553
	0.452752	2.39662
	0.440383	1.4389
	1.12736	1.494
	1.33023	0.705535
	1.14572
	0.967117
	0.806768

## Sheet: Figure 1 G
	Late endosomal mean Filipin intensity (A.U.)
	LI2 WT			Li2 Tunnel mutant TM			Li2 negative, combination of values from dishes transfected with Li2 WT or TM (but didn't get the respective plasmid)
	2.63187			3.59206			3.63789
	3.63524			4.25749			3.64255		Graph Pad
	3.88023			2.51232			4.04554		Column B	G379W/V415W,mcherry			Column C	LIMP-2 negative
	1.56572			2.95974			4.09198		vs.	vs,			vs.	vs,
	2.20732			2.82986			3.70222		Column A	WT,mcherry			Column A	WT,mcherry
	2.65916			3.23891			3.71259		Unpaired t test				Unpaired t test
	4.77522			4.24359			4.79618		P value	<0,0001			P value	<0,0001
	2.04871			2.74744			4.93202		P value summary	****			P value summary	****
	2.91597			4.33646			4.51163		Significantly different (P < 0.05)?	Yes			Significantly different (P < 0.05)?	Yes
	2.06404			3.88847			3.69437		One- or two-tailed P value?	Two-tailed			One- or two-tailed P value?	Two-tailed
									t, df	t=7,939, df=150			t, df	t=10,95, df=227
	1.42195			2.59959			4.29324
	1.52944			2.3508			2.11719
	1.38297			2.74761			3.42565
	1.36116			2.86526			2.78201
	1.28906			3.21076			2.06266
	0.963141
	1.2574			4.43765			4.90758
				2.47484			4.76665
	3.60764			4.26492			4.42103
	3.68315			4.21149			3.42311
	3.48474			3.64384			3.12033
	3.44362
	3.83577			4.18194			3.69674
				4.1057			3.71464
	1.00329			2.88863			3.91862
	0.667559			3.05053			3.00061
	0.725534			3.0281			3.58336
	1.20496
	1.73409			5.19313			5.01241
				5.67528			4.87191
	4.23889			5.3587			4.51582
	2.36757			4.38719			4.82651
	3.57191			2.58785			4.776
	3.12196
	2.5366			3.76015			3.91992
				2.7396			3.80511
	3.17949			4.24062			4.0795
	2.56655			4.2537			4.77262
	1.59687			3.20774			4.02629
	3.1089
	3.25098			3.47917			5.0492
				5.63745			3.22618
	2.71886			3.87245			3.63747
	3.85804			3.86153			3.80925
	4.06829			2.1495			4.97095
	3.87714
	3.05054			3.72814			3.06527
				4.15147			3.86716
	4.69024			4.00732			3.50221
	4.61337			2.627			4.97046
	3.14306			2.81505			4.16224
	1.68936
	4.20634			5.35559			7.51284
				5.00413			6.0323
	0.538421			3.22415			6.29598
	1.20349			1.68865			6.44821
	0.650317			1.53964			6.30595
	1.44596
	2.06942			3.48519			4.66582
				3.81177			3.27903
	3.47477			3.96613			4.9629
	2.85522			4.13714			4.41649
	2.83529			3.96537			5.45577
	3.47943
	2.74943			4.49045			4.70226
				4.23879			4.64673
	1.26746			3.8999			5.75889
	2.48062			5.02172			4.29385
	2.73713			4.47305			3.27259
	0.83549
	2.60956			5.82998			4.79678
				4.55201			3.95843
	3.05902			2.44268			3.54691
	1.94906			4.46352			3.85674
	3.05199			3.58868			5.60608
	1.1105
	1.23444			4.11008			3.22229
				5.48453			3.77051
	1.07983			3.46486			3.05748
	2.36143			3.23072			3.4714
	2.63491			4.1168			3.77637
	1.48484
	2.24213			4.1618			4.20602
				3.7033			3.58363
	2.69248			3.80092			4.00424
	2.24514			4.77858			4.6431
	1.27439			4.06403			4.66032
	3.30338
	1.48511
							3.16203
							2.50465
							4.06961
							4.05826
							3.05711
							3.69583
							3.45307
							3.40624
							3.58805
							3.23751
							2.73539
							1.94741
							2.03974
							2.4641
							2.23896
							2.4219
							2.51704
							5.15297
							6.63857
							6.07447
							5.24371
							4.77933
							3.26083
							2.48345
							3.13294
							1.96265
							3.54527
							5.81212
							5.14528
							6.03737
							3.92016
							4.63745
							4.80835
							5.25583
							5.08602
							5.44266
							5.77591
							5.27729
							6.76331
							6.9842
							5.67703
							7.52937
							6.80961
							7.93156
							4.39533
							6.71019
							5.53549
							2.44042
							3.75283
							3.70772
							2.48103
							3.82944
							5.10694
							5.4453
							4.75368
							4.89697
							4.44697
							3.5989
							4.24768
							4.62677
							4.80115
							4.29717
							5.91065
							4.18316
							3.11412
							3.32005
							3.01356
							4.39068
							2.6342
							2.86798
							6.03474
							5.7564
							5.22267
							2.94345
							3.56813
							3.94095
							7.73656

## Sheet: Figure 2 D
	cmr.GFP+DiI-LDL pH5		cmr.GFP+DiI-LDL pH7
	1368.27		135.544
	705.891		94.856
	1247.21		196.612
	776.02		137.179
	420.886		139.241
	913.896		151.277
	473.142		191.376
	585.746		182.489
	666.363		166.372
	888.376				Graph Pad
	557.533				Table Analyzed	Fig2D IF(LDL binding)
	432.246
	1543.13				Column A	cmr,GFP+DiI-LDL pH5
	1091.89				vs.	vs,
	1314.81				Column B	cmr,GFP+DiI-LDL pH7
	1150.39
	1260.79				Unpaired t test
	1259.62				P value	<0,0001
	1027.92				P value summary	****
	1676.83				Significantly different (P < 0.05)?	Yes
	1913.74				One- or two-tailed P value?	Two-tailed
	957.306				t, df	t=6,739, df=85
	1440.41
	1004.48
	1043.22
	828.039
	773.163
	787.417
	349.611
	871.531
	1082.49
	1284.51
	1116.26
	1020.79
	2577.03
	1190.52
	1202.91
	847.757
	1072.46
	1085.49
	614.3
	1146.8
	696.822
	835.009
	783.435
	707.14
	1206.38
	1154.88
	1306.35
	794.462
	1192.69
	949.527
	1068.34
	891.797
	1068.06
	960.678
	1056.2
	881.399
	1336.98
	1040.85
	927.641
	1336.95
	1034.34
	1064.07
	900.709
	891.013
	788.29
	1316.88
	899.056
	1496.11
	972.746
	1156.73
	1090.18
	2523.12
	1804.5
	2162.76
	1946.15
	1567.2

## Sheet: Figure 2 H
		cmr.mcherry	cmr.A379W/V415W.mcherry
		2.41694	1.13669
		2.24708	1.66919		Column A	cmr,mcherry
		3.35346	1.69028		vs.	vs,
		2.23292	1.79567		Column B	cmr,A379W/V415W,mcherry
		2.63035	1.7312
		3.13307	1.52608		Unpaired t test
		3.16638	1.88783		P value	<0,0001
		3.31511	1.89674		P value summary	****
		2.79216	1.90954		Significantly different (P < 0.05)?	Yes
		2.53214	2.27229		One- or two-tailed P value?	Two-tailed
		2.73244	1.79988		t, df	t=12,54, df=107
		2.90937	2.17338
		3.42055	2.02268
		2.59183	1.66298
		2.20379	1.95267
		2.10606	2.05681
		2.38738	1.61223
		2.27564	2.16129
		3.01149	1.85406
		2.70515	2.19597
		2.20768	2.00628
		3.40888	1.98283
		2.13727	1.95976
		2.8471	1.66514
		2.34316	1.77958
		2.43942	1.56845
		2.62086	1.79272
		2.72544	1.91912
		2.64145	1.97013
		2.73942	1.73867
		2.70033	2.01801
		2.52608	1.77983
		2.71022	1.80776
		2.6808	1.595
		2.44337	1.75697
		2.43335	1.75187
		2.4624	1.84082
		4.10546	1.27323
		2.57349	1.45004
		2.58594	1.7072
		2.52141	1.48996
		2.19184	1.19281
		2.93538	1.71912
		2.91321	2.18099
		2.77608	2.13308
		3.44091	2.242
		2.19112	1.98357
		2.01085	1.98654
		2.75408	1.0259
		2.36904	2.0903
		3.71313
		3.13977
		2.78764
		2.86873
		3.86078
		2.86972
		2.71131
		2.73811
		2.19304

## Sheet: Figure 2 I
		Chimera WT	A479W:V415W	untransfected
		14.5241	3.1191	3.31037
		13.0592	8.18176	3.70267		Graph Pad
		9.77374	5.20285	5.13902		Column B	A479W:V415W			Column C	untransfected
		10.7769	11.4007	1.7063		vs.	vs,			vs.	vs,
		10.4898		2.89114		Column A	Chimera WT			Column B	A479W:V415W
		11.7998		3.37005
		11.4527		4.40397		Unpaired t test				Unpaired t test
		10.756		0.819007		P value	<0,0001			P value	<0,0001
		11.4378		5.2367		P value summary	****			P value summary	****
		12.4687		3.14655		Significantly different (P < 0.05)?	Yes			Significantly different (P < 0.05)?	Yes
		11.3771	4.82568	4.1926		One- or two-tailed P value?	Two-tailed			One- or two-tailed P value?	Two-tailed
		10.1106	5.88678	5.18022		t, df	t=18,14, df=155			t, df	t=6,347, df=240
		11.6776	7.54235	2.99167
		12.92	5.46485	1.0322
		11.565		3.44522
		9.61159		2.97003
		13.5768		2.37803
		10.0233		1.72514
		11.2399		4.68249
		11.3892		3.18663
		9.43352	4.27239	2.98565
		10.5775	4.66849	5.68845
		17.9534	4.5094	2.06377
		19.0607	6.34596	0.874667
		14.2533		1.87431
		11.3069		1.54776
		12.9721		5.21014
		6.82687		4.30492
		12.017		4.67698
		14.7378		5.74747
		12.3791	4.57131	1.96986
		12.6085	5.06969	2.95833
		7.68923	3.90387	1.99159
		7.98774		2.59504
		12.2322		5.79664
		18.2556		4.47924
		16.1493		4.95994
		11.9126		5.07408
		12.0189		4.82945
		8.24481		6.19014
		16.1179	3.63068	5.71797
		12.6248	5.1342	8.52705
		12.1565	3.81726	7.74758
		11.1757		6.41826
		14.2328		9.51571
		9.14768
		7.79225
		14.9929
		15.0031
		17.1626
		18.5228	5.1807
			6.60392
		14.3382	4.01527	5.29804
		12.5316		7.24243
		12.3931		6.50189
		14.9333
		14.4926
		8.21746
		11.2529
		11.2848
		13.7656	5.21835
		12.8994	7.13562
		16.8669	3.27933	4.33733
		15.64	7.25635	5.47601
		13.5717		7.61132
		15.7007		5.58157
		20.1656
		19.3468
			5.2612
			6.2834
				5.92968
				10.8691
				8.08642
				7.68203
				6.81876
				4.92922
				6.90682
				3.223
				4.04256
				5.33419
				6.18056
				4.75518
				4.65621
				5.22547
				4.27969
				6.28262
				3.0921
				3.82074
				4.40968
				2.98951
				4.60885
				2.95205
				0.915067
				3.99779
				5.23883
			7.31194	3.1461
			6.99711	2.4176
			8.97845
				4.98999
				5.85924
			5.25443	4.68128
			5.4246	3.93282
				4.60029
				2.84298
				1.73097
			6.01611
			5.35719
			6.35139	4.86319
				5.91494
				3.3632
				4.58358
				7.23471
				2.87302
			6.63049
			5.43933
				2.83517
				5.46582
				3.78162
				3.68504
			2.84845
			4.01135
			2.88846
			5.10564
			7.48046
			6.70593
			3.34257
			4.10619
			4.48212
			6.26491
			5.76433
			7.63414
			5.39661
			10.3712
			10.0265
			7.57602
			8.75401
			4.57741
				4.73883
				4.1913
				4.99469
				4.6975
				5.58325
				6.94668
			8.14655
			6.49264
			4.91466	3.42414
			5.48068	3.30513
			5.313	4.12282
			7.86331
			4.5384
			7.04595	5.18985
			6.84194	6.03605
				4.46842
			5.58196
			6.70709
			6.21239	1.74598
			7.23656	4.32427
			6.62396	3.54433
			7.29696
			8.17329
			5.46439	3.32258
			3.83566	3.62917
			5.74336	6.76375
			4.17729
			7.98284
			4.57907
			5.72911	6.06025
			6.55458	5.20656
			5.82285	4.73986
				3.67009
			7.5599
			6.43879
			6.87029	6.83509
				7.99716
				5.85286
			7.98814
			7.86357
			4.59619
			6.15781
			5.18232
			6.08128
			5.76777
				3.16057
				3.69451
				4.91094
				3.07872
				4.686
				5.00636
				4.71489
				1.91087
				3.36174
				2.56216
				4.2917
				4.06307
				4.83021
				4.78423
				4.72468
				5.52067
				5.65104
				4.30485
				6.35126
				5.31031
				3.93919
				2.52136
				5.64007
				4.38837
				7.65788
				6.39529
				5.24848
				5.64459
				5.7415
				3.56758
				2.90312

## Sheet: Figure 3 C
	LE																								LD
siCtrl	0.32	0.345	0.338	0.445	0.246	0.187	0.479	0.45	0.101	0.314	0.305	0.032	0.141	0.033	0.046	0.275	0.07	0.101	0.144	0.311	0.081				0.347	0.262	0.234	0.147	0.129	0.436	0.103	0.175	0.18	0.262	0.193	0.199	0.295	0.605	0.349	0.517	0.143	0.247	0.236	0.129	0.175	0.367
siNPC1	0.469	0.786	0.788	0.756	0.83	0.492	0.61	0.654	0.553	0.554	0.653	0.509	0.501	0.386	0.456	0.673	0.504	0.338	0.476	0.512	0.674	0.474	0.57		0.02	0.031	0.008	0.009	0.007	0.063	0.065	0.025	0.017	0.085	0.087	0.223	0.045	0.048	0.207	0.096	0.124	0.102	0.124	0.116	0.157	0.103	0.06
siLIMP-2	0.29	0.547	0.561	0.457	0.603	0.172	0.539	0.508	0.448	0.076	0.32	0.444	0.404	0.39	0.527	0.528	0.677	0.215	0.339	0.194	0.319	0.434	0.648	0.61	0.144	0.095	0.273	0.242	0.13	0.191	0.118	0.2	0.15	0.257	0.044	0.062	0.032	0.162	0.017	0.217	0.097	0.177	0.154	0.111	0.103
siLIMP-2 +WT	0.226	0.303	0.39	0.168	0.103	0.497	0.22	0.229	0.265	0.078	0.134	0.077	0.025	0.238	0.2	0.15	0.216	0.254	0.289	0.23	0.234	0.265			0.214	0.367	0.585	0.282	0.263	0.239	0.319	0.392	0.372	0.102	0.181	0.226	0.171	0.395	0.179	0.433	0.489	0.329	0.205	0.36	0.334	0.311
siLIMP-2 TM	0.35	0.186	0.131	0.192	0.189	0.238	0.196	0.307	0.112	0.165	0.095	0.45	0.163	0.374	0.439	0.502	0.366	0.082	0.38	0.389	0.557	0.29	0.203		0.225	0.111	0.035	0.104	0.116	0.039	0.02	0.15	0.174	0.553	0.123	0.133	0.072	0.171	0.146	0.141	0.134	0.102	0.136	0.076	0.252	0.069	0.04
	siCtrl LE			siCtrl LD			siNPC1 LE			siNPC1 LD			siLIMP-2 LE			siLIMP-2 LD			siLIMP-2 +WT LE			siLIMP-2 +WT LD			siLIMP-2 TM LE			siLIMP-2 TM LD
	Mean	SEM	n
	0.226857	0.031662	21	0.260455	0.027919	22	0.574696	0.027569	23	0.079217	0.01263	23	0.427083	0.032641	24	0.141714	0.015795	21	0.217773	0.022354	22	0.306727	0.024567	22	0.276348	0.028608	23	0.135739	0.022498	23
	Column C	siNPC1 LE		Column E	siLIMP-2 LE		Column D	siNPC1 LD		Column J	siLIMP-2 TM LD		Column E	siLIMP-2 LE		Column F	siLIMP-2 LD
	vs.	vs,		vs.	vs,		vs.	vs,		vs.	vs,		vs.	vs,		vs.	vs,
	Column A	siCtrl LE		Column A	siCtrl LE		Column B	siCtrl LD		Column H	siLIMP-2 +WT LD		Column C	siNPC1 LE		Column D	siNPC1 LD
	Unpaired t test			Unpaired t test			Unpaired t test			Unpaired t test			Unpaired t test			Unpaired t test
	P value	<0,0001		P value	<0,0001		P value	<0,0001		P value	<0,0001		P value	0.0013		P value	0.0033
	P value summary	****		P value summary	****		P value summary	****		P value summary	****		P value summary	**		P value summary	**
	Significantly different (P < 0.05)?	Yes		Significantly different (P < 0.05)?	Yes		Significantly different (P < 0.05)?	Yes		Significantly different (P < 0.05)?	Yes		Significantly different (P < 0.05)?	Yes		Significantly different (P < 0.05)?	Yes
	One- or two-tailed P value?	Two-tailed		One- or two-tailed P value?	Two-tailed		One- or two-tailed P value?	Two-tailed		One- or two-tailed P value?	Two-tailed		One- or two-tailed P value?	Two-tailed		One- or two-tailed P value?	Two-tailed
	t, df	t=8,321, df=42		t, df	t=4,374, df=43		t, df	t=6,002, df=43		t, df	t=5,141, df=43		t, df	t=3,441, df=45		t, df	t=3,116, df=42

## Sheet: Figure 3 E
	WT 0 h	KO 0 h	WT 5 h	KO 5 h	WT 9 h	KO 9 h	WT 5 h +U18666A	KO 5 h +U18666A	WT 5 h + PKF	KO 5 h + PKF
	3.19202	2.02832	12.6028	7.81799	13.5876	8.22436	0	0	0	0
	2.86903	1.81571	12.1495	6.2228	13.6392	7.46884	0	0	0	0
	2.70264	1.52495	7.1944	4.94449	9.449	4.95911	0	0	0	0
	3.47581	5.68417	13.7202	9.5049			0	0	0	0
	7.60643	7.16322	19.3234	1.52189
	0.852693	0	6.54697	2.00869
	0.871172	0.592681	6.18635
	Graph Pad
	Column B	KO 0 h		Column D	KO 5 h		Column F	KO 9 h
	vs.	vs,		vs.	vs,		vs.	vs,
	Column A	WT 0 h		Column C	WT 5 h		Column E	WT 9 h
	Unpaired t test			Unpaired t test			Unpaired t test
	P value	0.7712		P value	0.0292		P value	0.035
	P value summary	ns		P value summary	*		P value summary	*
	Significantly different (P < 0.05)?	No		Significantly different (P < 0.05)?	Yes		Significantly different (P < 0.05)?	Yes
	One- or two-tailed P value?	Two-tailed		One- or two-tailed P value?	Two-tailed		One- or two-tailed P value?	Two-tailed
	t, df	t=0,2974, df=12		t, df	t=2,507, df=11		t, df	t=3,136, df=4

## Sheet: Figure 4 B
		Ctrl	LIMP2	NPC1
		1.27944	2.13064	4.25638
		0.952123	1.81435
		0.768436	2.63524
		Graph Pad
		Column B	LIMP2
		vs.	vs,
		Column A	Ctrl
		Unpaired t test
		P value	0.0133
		P value summary	*
		Significantly different (P < 0.05)?	Yes
		One- or two-tailed P value?	Two-tailed
		t, df	t=4,233, df=4

## Sheet: Figure 4 D
		Ctrl chol	Ctrl LDL	LIMP2 Chol	LIMP2 LDL
		64.6955	14.8073	68.4392	33.6821
		72.8253	12.6348	58.6123	30.8035

[truncated: 16 more sheets: Figure 4 E, Supplementary Figure 1 A, Supplementary Figure 1 B, Supplementary Figure 1 C, Supplementary Figure 1 D, Supplementary Figure 2 G, Supplementary Figure 2 H, Supplementary Figure 3 B, Supplementary Figure 3 C, Supplementary Figure 4 B, Supplementary Figure 4 C, Supplementary Figure 4 D, Supplementary Figure 4 E, Supplementary Figure 4 F, Supplementary Figure 4 G, Supplementary Figure 4 H]
